# Supplementary material for: The Historical Roots of Visual Analog Scale in Psychology as Revealed by Reference Publication Year Spectroscopy
Source: Front Hum Neurosci. 2019 Mar 12;13:86. doi: 10.3389/fnhum.2019.00086 (PMC6423150; doi:10.3389/fnhum.2019.00086)
Supplement: Supplementary file 1 [file Data_Sheet_1.ZIP]

Archive with 3 entries (2 files):
- VAS.cre
- __MACOSX/
- __MACOSX/._VAS.cre
